# Supplementary material for: Efficacy of three sputum specimens for the diagnosis of Mycobacterium avium complex pulmonary disease
Source: BMC Pulm Med. 2023 Jan 19;23:29. doi: 10.1186/s12890-023-02327-5 (PMC9850505; doi:10.1186/s12890-023-02327-5)
Supplement: Supplementary file 1 — Additional file 1. Supplement Table 1. Clinical characteristics of patients in the diagnosis and non-diagnosis + positive GPL-core IgA groups. [file 12890_2023_2327_MOESM1_ESM.xlsx]

## Sheet: Supplement Table_1
	Supplement Table 1. Clinical characteristics of patients in the diagnosis and non-diagnosis＋positive GPL-core IgA groups
	Characteristic		Diagnosis group	Non-diagnosis and positive GPL-core IgA result group	p value
	No. of patients		139	72
	Age: (years); median (range)a		70 (62-75)	68 (58.5-75.5)	0.421
	Sex: female; n (%)		117 (84.2)	62 (86.1)	0.84
	BMI: (kg/m2); median (range)a		19.3 (17.5-21.3)	19.0 (17.4-20.9)	0.501
	Smoking: never; n (%)		107 (77.0)	55 (76.4)	1
	Positive GPL-core serum IgA result; n (%)		99 (71.2)	72 (100)	<0.001
	Number of positive sputum cultures: n (%)
	0		80 (57.6)	66 (91.7)
	1		36 (25.9)	6 (8.3)
	≥2		23 (16.5)	0 (0)
	Number of positive sputum MAC-PCR: n (%)
	0		70 (50.4)	66 (91.7)
	1		35 (25.2)	6 (8.3)
	≥2		34 (24.4)	0 (0)
	Underwent bronchoscopy; n (%)		113 (81.3)	31 (43.1)	<0.001
	Positive culture for MAC with bronchoscopy: n (%)		109/113 (96.5)	0/31 (0)
	Mean number of sputum specimens before treatment initiation: mean±SD		4 (3-7)	6 (3-8)	0.239
	Comorbidities: n (%)
	Rheumatoid arthritis (RA)		18 (12.9)	5 (6.9)	0.246
	Sinusitis		17 (12.2)	12 (16.7)	0.403
	Underlying pulmonary disease: n (%)
	Emphysema		5 (3.6)	1 (1.4)	0.666
	Interstitial pneumonia		13 (9.4)	4 (5.5)	0.43
	Chest CT imaging findings
	Chest CT score; median (range)a		7 (4-10)	6 (4.8-10)	0.532
	Nodular lesion score in chest CT score		3 (2-6)	3 (2.8-5)	0.993
	Infiltration score in chest CT score		1 (0-2)	0 (0-2)	0.017
	Bronchiectasis score in chest CT score		2 (1-3)	2 (1-3)	0.224
	Cavitary lesion score in chest CT score		0 (0-0)	0 (0-0)	0.035
	Cavitary lesion; n (%)		31 (22.3)	8 (11)	0.061
	Radiographic pattern; n (%)
	Noncavitary NBE type		108 (77.7)	64 (88.9)	0.061
	FC type		4 (2.9)	0 (0)	0.302
	Cavitary NBE type		27 (19.4)	8 (11.1)	0.171
	Subjective symptoms (range) a
	CAT score		6.5 (3.3-12)	9 (4-13)	0.242
	Cough score b		1 (1-2)	1 (0-3)	0.347
	Sputum score b		1 (0-2)	2 (0.8-3)	0.061
	Concomitant drugs; n (%)
	Corticosteroids		12 (8.6)	3 (4.2)	0.273
	Immunosuppressant		12 (8.6)	6 (8.3)	1
	Biopharmaceutical		6 (4.3)	2 (2.8)	0.719
	Erythromycin		8 (5.8)	7 (9.7)	0.397
	Co-infection n(%)
	P. aeruginosa		8 (5.8)	9 (12.5)	0.11
	H. influenzae		6 (4.3)	12 (16.7)	0.004
	MSSA		15 (10.8)	9 (12.5)	0.82
	Aspergillus spp.		2 (1.4)	0 (0)	0.548
	BMI, Body Mass Index; GPL, glycopeptidolipid; MAC, Mycobacterium avium complex; CT, Computed tomography;
	NBE, nodular bronchiectatic; FC, fibrocavitary; CAT, COPD assessment test;
	P.aeruginosa, Pseudomonas aeruginosa; H. influenzae, Haemophilus influenzae; MSSA, Methicillin-sensitive Staphylococcus aureus.
	a, interquartile range; b, Score for subjective symptoms of cough and sputum, included in CAT score.
