# Supplementary material for: Efficacy of three sputum specimens for the diagnosis of Mycobacterium avium complex pulmonary disease
Source: BMC Pulm Med. 2023 Jan 19;23:29. doi: 10.1186/s12890-023-02327-5 (PMC9850505; doi:10.1186/s12890-023-02327-5)
Supplement: Supplementary file 2 — Additional file 2. Supplement Table 2. Clinical characteristics of patients for whom up to 6 sputum specimens led to diagnosis. [file 12890_2023_2327_MOESM2_ESM.xlsx]

## Sheet: Supplement Table_2
	Supplement Table 2. Clinical characteristics of patients for whom up to 6 sputum specimens led to diagnosis
	Characteristic		Non-diagnosis group	Diagnosis group	p value
	No. of patients		38	10
	Age: (years); median (range)a		70.5 (64-75)	75 (66.5-81)	0.638
	Sex: female; n (%)		31 (81.6)	9 (90)	1
	BMI: (kg/m2); median (range)a		19.5 (18.5-21.6)	18.1 (16-20.4)	0.358
	Smoking: never; n (%)		30 (78.9)	10 (100)	0.177
	Positive result for GPL-core serum IgA; n (%)		26 (68.4)	8 (80)	0.701
	Excerbation of chest CT findings; n (%)		17 (44.7)	3 (30)	1
	Number of positive sputum cultures in th first 3 specimens; n (%)
	0		31 (81.6)	5 (50)	0.094
	1		7 (18.4)	5 (50)	0.094
	Number of positive sputum MAC-PCR in the first 3 specimens; n (%)
	0		29 (76.3)	5 (50)	0.37
	1		6 (15.8)	3 (30)	0.13
	≥2		3 (7.9)	2 (20)	0.276
	Chest CT findings
	Chest CT score; median (range)a		5.5 (3.3-10)	7.5 (7-9.8)	0.18
	Cavitary lesion; n (%)		5 (13.2)	2 (20)	0.276
	Co-infection n(%)		17 (44.7)	5 (50)	1
	P. aeruginosa		7 (18.4)	1 (10)	1
	H. influenzae		4 (10.5)	2 (20)	0.591
	MSSA		6 (15.8)	3 (30)	0.37
	Aspergillus spp.		1 (2.6)	0 (0)	1
	BMI, Body mass index; GPL, Glycopeptidolipid; MAC, Mycobacterium avium complex; CT, Computed tomography;
	NBE, Nodular bronchiectatic; FC, Fibrocavitary.
	P. aeruginosa, Pseudomonas aeruginosa; H. influenzae, Haemophilus influenzae; MSSA, Methicillin-sensitive staphylococcus aureus.
	a, Interquartile range.
