# Supplementary material for: Efficacy of three sputum specimens for the diagnosis of Mycobacterium avium complex pulmonary disease
Source: BMC Pulm Med. 2023 Jan 19;23:29. doi: 10.1186/s12890-023-02327-5 (PMC9850505; doi:10.1186/s12890-023-02327-5)
Supplement: Supplementary file 3 — Additional file 3. Supplement Table 3. Detailed data of all patients. [file 12890_2023_2327_MOESM3_ESM.xlsx]

## Sheet: Supplement Table_3
		Supplement Table 3. Detailed data of all patients
								Comorbidities		Concomitant drug use				Underlying pulmonary disease		Bacterial strain			CAT score			Radiographic pattern			Chest CT score																								Number of total sputum specimens
				Sex; 0:male	Smoking; 0;never	Stature	Body weight (Kg)	Sinustis	Rheumatoid arthritis	Cortico steroids	Biopharmaceutical	Immunosuppressant	Erythromycin	Interstitial pneumonia	Emphysema	M. avium	M. intracellulare	GPL-core serum IgA	Cough	Sputum	Total	NBE type	FC type	Cavitary NBE type	Right-upper				Left-upper				Right-middle				Left-middle				Right-lower				Left-lower
		ID	Age																						N1	I2	C3	E4	N	I	C	E	N	I	C	E	N	I	C	E	N	I	C	E	N	I	C	E
	Non-3 sputum diagnosed group	1	57	0	0	1.55	37.4	0	0	0	0	0	0	0	0	1	0	17.8	1	1	10	1	0	0	0	0	0	0	0	0	0	0	2	0	0	0	2	0	0	1	1	1	0	0	1	0	0	1	3
		2	72	0	1	1.57	69.6	0	0	0	0	0	0	0	0	1	0	4.4	0	1	6	0	0	1	1	1	0	1	0	0	0	0	0	0	1	1	0	0	0	0	0	0	0	1	0	0	0	0	5
		3	75	0	0	1.55	48	(kg	0	0	0	0	0	0	0	1	0	0.6	1	1	4	1	0	0	2	0	0	1	0	1	0	0	2	0	0	0	1	0	0	0	2	0	0	1	0	0	0	1	6
		4	82	1	0	1.58	37	0	0	0	0	0	0	1	0	1	0	1.7	3	3	6	0	1	0	1	0	0	0	0	0	0	0	0	1	1	1	0	0	0	0	0	0	0	1	1	0	0	0	7
		5	51	0	0	1.54	46	0	0	0	0	0	0	0	0	1	0	4.6	1	1	6	1	0	0	1	0	0	0	0	0	0	0	1	0	0	1	0	0	0	0	0	0	0	0	0	0	0	0	3
		6	67	0	0	1.52	45	1	0	0	0	0	0	0	0	1	0	3.4	2	2	10	1	0	0	0	0	0	0	1	0	0	0	1	1	0	1	1	1	0	1	2	0	0	0	2	0	0	0	21
		7	68	0	0	1.62	50.3	0	0	0	0	0	0	0	0	1	0	<0.5	1	4	5	1	0	0	1	0	0	0	0	0	0	0	1	0	0	1	0	0	0	0	0	0	0	0	1	0	0	0	4
		8	64	0	0	1.51	41	0	0	0	0	0	0	0	0	1	0	2.2	1	2	5	1	0	0	0	0	0	0	0	0	0	0	2	0	0	1	1	0	0	0	1	0	0	0	2	0	0	0	3
		9	74	0	1	1.52	53	0	0	0	0	0	0	1	0	1	0	2.5	0	0	0	1	0	0	1	0	0	0	0	0	0	0	1	1	0	0	2	1	0	1	0	0	0	0	0	0	0	0	5
		10	68	0	0	1.55	69	0	0	0	0	0	0	0	0	1	0	<0.5	0	1	2	0	0	1	0	0	0	0	0	0	0	0	1	0	0	0	0	0	0	0	1	0	1	0	0	0	0	0	3
		11	58	1	0	1.68	59	0	0	0	0	0	0	0	0	1	0	0.6	0	0	0	1	0	0	1	0	0	0	0	0	0	0	0	1	0	1	0	0	0	0	1	0	0	0	0	0	0	0	4
		12	62	0	0	1.51	50	0	1	1	0	0	0	0	0	1	0	1.1	0	1	0	0	0	1	1	0	0	0	0	0	0	0	0	1	0	1	0	1	1	1	0	0	0	1	0	0	0	1	4
		13	69	0	0	1.59	45.5	0	0	0	0	0	0	0	0	0	1	<0.5	1	0	1	0	0	1	1	0	1	1	0	0	0	0	2	0	0	1	1	0	0	0	1	0	0	0	0	0	0	0	15
		14	68	0	0	1.57	48	0	0	0	0	0	0	0	0	1	0	<0.5	1	2	7	1	0	0	0	0	0	0	0	0	0	0	1	0	0	0	1	0	0	0	1	0	0	0	0	1	0	1	14
		15	64	0	0	1.65	40	0	0	0	0	0	1	0	0	0	1	0.9	1	2	8	1	0	0	0	0	0	0	0	0	0	0	1	1	0	0	0	0	0	0	0	0	0	0	0	0	0	0	20
		16	61	0	0	1.66	51	0	0	0	0	0	0	0	1	0	1	<0.5	1	1	8	0	0	1	0	0	0	0	0	0	0	0	1	1	0	1	1	0	0	0	0	0	0	0	1	0	0	0	6
		17	63	0	0	1.58	72.5	0	0	0	0	0	0	0	0	1	0	1.1	0	0	4	1	0	0	0	0	0	0	0	0	0	0	0	0	0	0	0	1	0	1	0	0	0	0	0	0	0	0	16
		18	81	0	0	1.44	33.8	0	0	0	0	0	0	1	0	1	0	<0.5	0	1	1	1	0	0	1	0	0	0	0	0	0	0	1	0	0	1	0	0	0	0	0	0	0	0	0	0	0	0	4
		19	45	0	0	1.62	61.1	0	0	0	0	0	0	0	0	1	0	4.1	0	0	0	0	0	1	1	0	0	0	0	0	0	0	0	0	1	0	0	0	0	0	0	0	0	0	0	0	0	0	3
		20	62	0	1	1.57	49.9	1	0	0	0	0	1	0	0	1	0	1.2	1	1	7	1	0	0	1	0	0	1	1	0	0	0	3	0	0	0	2	1	0	1	1	0	0	0	2	0	0	0	8
		21	68	0	0	1.53	45	0	0	0	0	0	0	0	0	0	1	3	1	0	2	1	0	0	1	0	0	0	0	0	0	0	0	1	0	1	0	0	0	1	0	1	0	1	0	0	0	0	8
		22	64	1	1	1.65	58.9	0	1	0	0	0	0	0	0	1	0	0.5	1	1	3	1	0	0	0	0	0	0	0	0	0	0	1	0	0	0	1	0	0	0	0	0	0	0	0	0	0	0	6
		23	78	0	0	1.58	36.8	0	0	0	0	0	0	0	0	1	0	0.6				0	0	1	1	0	0	0	0	4	0	4	0	1	0	0	1	0	1	0	0	0	0	0	3	0	0	0	5
		24	64	0	1	1.55	42	0	1	0	1	0	0	0	0	1	0	<0.5	1	0	4	1	0	0	0	0	0	0	0	0	0	0	0	0	0	0	0	0	0	0	1	0	0	1	1	0	0	1	11
		25	71	0	0	1.6	41	0	0	0	0	0	0	0	0	1	0	13.8	1	1	4	1	0	0	1	0	0	0	0	0	0	0	2	0	0	1	0	0	0	0	1	0	0	1	1	0	0	0	8
		26	75	0	0	1.49	45	0	1	0	0	1	0	0	0	1	0	<0.5	1	0	1	1	0	0	0	0	0	0	0	0	0	0	0	0	0	0	0	0	0	0	2	0	0	0	0	0	0	0	6
		27	71	0	0	1.55	46.8	0	0	0	0	0	0	0	0	1	1	4.2	1	1	10	1	0	0	1	0	0	0	0	0	0	0	2	0	0	1	1	0	0	0	1	1	0	1	1	0	0	0	11
		28	74	0	0	1.61	41.9	0	0	0	0	0	0	0	0	0	1	0.7	1	2	9	1	0	0	1	0	0	0	0	0	0	0	1	0	0	0	0	0	0	0	0	2	0	1	0	0	0	0	12
		29	64	0	1	1.53	40.9	1	1	1	0	1	0	0	0	0	1	14	0	0	0	1	0	0	1	0	0	0	0	0	0	0	1	1	0	1	1	1	0	1	0	0	0	1	0	0	0	0	4
		30	59	0	0	1.46	42	0	0	0	0	0	0	0	0	1	0	9.2	3	3	9	1	0	0	1	0	0	0	0	0	0	0	3	0	0	2	1	0	0	0	1	0	0	1	1	0	0	0	14
		31	83	0	0	1.53	45	0	0	0	0	0	0	0	0	0	1	1.3	1	2	13	1	0	0	0	0	0	0	0	0	0	0	0	1	0	0	0	1	0	1	0	1	0	0	1	1	0	1	3
		32	67	0	1	1.53	48.3	1	0	0	0	0	0	0	0	1	0	4.4	2	1	3	1	0	0	1	0	0	1	1	0	0	0	2	0	0	2	2	0	0	1	0	1	0	1	1	1	0	0	11
		33	52	0	0	1.56	47	0	0	0	0	0	0	0	0	1	0	8.6	0	1	7	1	0	0	0	0	0	0	0	0	0	0	1	0	0	0	0	0	0	0	0	1	0	0	0	0	0	0	10
		34	63	0	0	1.65	52	0	0	0	0	0	0	0	0	1	0	0.9	1	1	5	1	0	0	0	0	0	0	0	0	0	0	1	1	0	1	1	0	0	0	0	1	0	0	0	1	0	0	9
		35	74	1	1	1.59	54.6	1	1	1	0	1	0	0	0	1	0	<0.5	4	4	22	1	0	0	1	0	0	0	0	0	0	0	1	0	0	0	1	0	0	1	4	0	0	2	2	0	0	2	24
		36	67	0	0	1.6	60	0	0	0	0	0	0	0	0	1	0	<0.5	1	0	2	1	0	0	1	0	0	1	0	0	0	0	3	0	0	2	0	0	0	0	1	0	0	0	0	0	0	0	15
		37	74	0	0	1.53	50	0	1	0	0	1	0	0	0	1	0	1.1	0	0	3	1	0	0	1	0	0	1	1	0	0	0	1	0	0	1	1	0	0	0	0	0	0	0	0	0	0	0	4
		38	72	0	0	1.53	54	0	0	0	0	0	0	0	0	1	0	2.7	2	2	17	1	0	0	2	0	0	1	1	0	0	0	4	0	0	0	2	0	0	1	1	1	0	1	2	0	0	0	9
		39	74	0	0	1.56	40	0	0	0	0	0	0	0	0	1	0	2.3	0	0	2	1	0	0	0	1	0	1	0	0	0	0	1	0	0	0	1	0	0	0	1	1	0	0	1	0	0	0	4
		40	71	0	0	1.55	48	0	0	0	0	0	0	0	0	1	0	1.6	3	3	12	1	0	0	0	0	0	0	0	0	0	0	1	0	0	0	1	1	0	1	1	0	0	0	0	0	0	0	3
		41	41	0	0	1.52	44	0	0	0	0	0	0	0	0	1	0	6.9	0	1	2	1	0	0	0	0	0	0	0	0	0	0	1	0	0	0	0	0	0	0	1	0	0	1	0	0	0	0	3
		42	74	1	0	1.62	52	1	0	0	0	0	0	0	0	1	0	3.3	1	0	1	0	0	1	0	0	0	0	0	0	0	0	1	0	1	1	0	0	0	0	2	0	0	2	0	0	0	0	3
		43	76	0	0	1.53	43	1	1	0	0	1	0	0	0	1	1	0.9	0	0	0	0	0	1	1	0	1	0	0	0	0	0	3	0	0	0	0	0	0	0	1	0	0	0	1	0	0	0	3
		44	70	0	1	1.57	45	0	0	0	0	0	0	0	0	0	1	<0.5	1	2	4	1	0	0	0	0	0	0	0	0	0	0	0	1	0	1	0	0	0	1	0	0	0	0	1	0	0	0	5
		45	81	0	0	1.53	50	0	0	0	0	0	0	1	0	1	0	6.5	1	1	14	0	0	1	1	0	1	0	0	0	0	0	0	0	0	0	0	0	0	0	0	0	0	0	0	0	0	0	7
		46	53	0	0	1.57	43	0	0	0	0	0	0	0	0	1	0	2.1	1	1	5	1	0	0	0	0	0	0	0	0	0	0	1	0	0	1	0	0	0	0	0	1	0	1	0	0	0	0	3
		47	70	0	0	1.56	50	0	0	0	0	0	0	0	0	1	0	1.4	4	4	21	1	0	0	0	0	0	0	0	0	0	0	0	0	0	1	1	1	0	1	0	0	0	0	0	0	0	1	3
		48	75	0	0	1.58	50	0	0	0	0	0	0	0	0	0	1	0.7	2	1	6	1	0	0	1	0	0	1	1	0	0	0	1	0	0	1	2	0	0	1	1	0	0	1	1	1	0	1	4
		49	59	0	0	1.65	49	0	0	0	0	0	0	0	0	1	0	<0.5	0	0	3	1	0	0	0	0	0	0	0	0	0	0	1	0	0	0	0	1	0	1	0	0	0	0	0	0	0	0	5
		50	70	0	0	1.43	46	0	0	0	0	0	0	0	0	1	0	2.1	1	2	7	1	0	0	1	0	0	0	1	0	0	0	2	0	0	1	3	0	0	1	1	0	0	0	0	0	0	0	7
		51	78	0	0	1.52	50	0	0	0	0	0	0	0	0	1	0	1	0	0	7	0	0	1	2	0	0	2	0	0	0	0	1	0	1	1	1	0	0	0	1	1	0	0	1	0	0	0	3
		52	71	0	1	1.57	48	0	0	0	0	0	0	0	0	1	0	0.7	5	2	11	0	0	1	0	0	1	0	1	0	1	0	1	0	1	0	1	1	0	0	1	1	0	0	1	1	0	0	3
		53	84	1	0	1.68	60	0	0	0	0	0	0	0	0	1	0	3.6	2	1	6	0	0	1	0	0	0	0	0	2	1	1	1	0	0	0	1	0	0	0	1	1	0	1	1	0	0	0	7
		54	56	0	0	1.5	44	1	0	0	0	0	0	0	0	0	1	2.5	3	2	20	1	0	0	1	0	0	0	0	0	0	0	2	0	1	1	1	0	0	0	1	0	0	1	1	0	0	0	3
		55	53	0	1	1.55	47	0	0	0	0	0	0	0	0	1	0	<0.5	0	0	0	1	0	0	0	0	0	0	0	0	0	0	1	0	0	1	1	0	0	0	1	0	0	0	1	0	0	0	3
		56	50	0	0	1.55	48.8	0	0	0	0	0	0	0	0	1	0	7	3	4	13	1	0	0	0	0	0	0	0	0	0	0	1	0	0	0	0	0	0	0	2	0	0	1	0	0	0	0	3
		57	70	0	0	1.62	50	1	0	0	0	0	0	0	0	1	0	7.9	0	0	4	1	0	0	1	0	0	0	1	0	0	0	2	0	0	0	1	0	0	0	2	0	0	1	1	0	0	0	3
		58	51	0	1	1.54	46	0	0	0	0	0	0	0	0	1	0	2.1	2	1	4	1	0	0	0	0	0	0	0	0	0	0	0	0	0	0	3	0	0	0	0	0	0	0	2	0	0	1	3
		59	74	0	0	1.48	55	0	0	0	0	0	0	0	0	1	0	2.1	1	1	3	1	0	0	1	0	0	0	0	0	0	0	1	0	0	0	0	0	0	0	0	0	0	0	0	0	0	0	6
		60	64	0	0	1.63	64	0	0	0	0	0	0	0	0	1	0	53	1	1	4	1	0	0	1	0	0	0	0	0	0	0	1	0	0	1	1	0	0	1	0	1	0	1	1	1	0	1	7
		61	77	1	0	1.67	53	0	0	0	0	0	1	0	0	1	0	1.4	3	2	19	0	0	1	2	0	0	1	1	0	0	1	2	0	0	2	3	0	0	1	1	0	0	1	2	0	0	1	12
		62	82	1	0	1.68	64	1	0	0	0	0	0	0	1	1	0	1.2	1	0	5	1	0	0	1	0	0	0	0	0	0	0	1	1	0	1	0	0	0	0	0	0	0	0	0	0	0	0	9
		63	68	0	0	1.61	44.9	0	0	0	0	0	0	0	0	1	1	1.2	0	0	2	1	0	0	1	0	0	1	0	0	0	0	2	0	0	2	0	0	0	0	2	0	0	2	2	0	0	1	5
		64	58	0	0	1.57	47	0	0	0	0	0	0	0	0	1	0	1.3	1	1	9	1	0	0	1	0	0	0	0	0	0	0	0	1	0	0	0	0	0	0	1	0	0	0	0	0	0	0	3
		65	31	0	0	1.51	48	0	0	0	0	0	0	0	0	1	0	1.2				0	0	1	0	0	0	0	0	1	2	0	0	0	0	0	1	0	0	1	0	0	0	0	4	0	0	0	3
		66	63	0	0	1.59	53	0	0	0	0	0	0	0	0	1	0	<0.5	2	2	5	1	0	0	0	0	0	0	0	0	0	0	2	0	0	1	1	0	0	1	0	0	0	0	0	1	0	0	3
		67	74	0	0	1.55	35	0	0	0	0	0	0	0	0	1	0	7.4	3	3	21	1	0	0	0	0	0	0	0	0	0	0	0	0	0	0	1	0	0	1	0	0	0	0	2	1	0	0	6
		68	59	0	1	1.62	38	0	0	0	0	0	0	0	0	1	0	<0.5	0	0	2	1	0	0	1	0	0	0	0	0	0	0	1	2	0	0	0	0	0	0	1	0	0	0	1	0	0	0	3
		69	80	0	0	1.5	36	0	1	1	0	0	1	0	0	1	0	1.9				1	0	0	0	0	0	0	0	0	0	0	2	0	0	1	1	0	0	0	1	0	0	2	1	0	0	0	18
		70	83	0	0	1.54	61	0	0	0	0	0	0	0	0	0	1	<0.5	2	0	4	1	0	0	2	0	0	1	0	0	0	0	2	0	0	2	1	0	0	0	1	0	0	0	0	1	0	0	7
		71	75	0	0	1.64	50	0	0	0	0	0	0	0	0	0	1	89.2	4	4	8	1	0	0	1	0	0	0	0	0	0	0	2	0	0	1	2	1	0	2	2	1	0	1	1	1	0	0	3
		72	60	0	0	1.61	42	0	0	0	0	0	1	0	0	1	0	14.8	3	4	14	1	0	0	1	0	0	1	1	0	0	0	2	0	0	0	3	0	0	1	1	1	0	1	2	0	0	1	17
		73	80	0	0	1.35	37	0	0	0	0	0	0	0	0	1	0	1.7				0	0	1	1	0	0	0	1	0	0	0	2	0	0	1	1	0	0	0	1	0	1	1	0	1	0	0	3
		74	70	0	0	1.53	44	0	1	0	0	0	0	0	0	1	0	<0.5	3	0	9	1	0	0	1	0	0	1	0	0	0	0	2	0	0	1	1	0	0	0	1	1	0	0	1	1	0	0	6
		75	62	0	1	1.63	60	0	0	0	0	0	0	0	0	1	0	3.1	2	2	6	1	0	0	1	0	0	0	0	0	0	0	2	1	0	1	0	1	0	1	1	0	0	0	0	0	0	0	5
		76	78	1	1	1.57	57	0	0	0	0	0	0	0	0	1	0	6.1	0	0	4	1	0	0	0	0	0	0	0	0	0	0	1	0	0	1	0	0	0	0	0	0	0	0	0	0	0	0	3
		77	62	0	0	1.47	44.7	0	0	0	0	0	0	0	0	1	0	0.7	0	0	5	1	0	0	0	0	0	0	0	0	0	0	3	0	0	2	0	0	0	0	2	0	0	0	0	0	0	0	5
		78	61	0	0	1.54	45	0	0	0	0	0	0	0	0	1	0	8.5	1	0	8	1	0	0	1	0	0	0	1	0	0	0	2	0	0	1	1	0	0	0	1	0	0	0	0	1	0	1	3
		79	73	0	0	1.55	56	0	0	0	0	0	0	0	0	1	0	2.5	1	3	7	1	0	0	0	0	0	0	0	0	0	0	1	0	0	1	0	0	0	0	0	1	0	1	0	0	0	1	3
		80	53	1	1	1.73	73	0	0	0	0	0	0	0	0	0	1	<0.5	2	2	5	1	0	0	0	0	0	0	0	0	0	0	0	0	0	0	0	0	0	0	0	0	0	0	2	0	0	1	3
		81	72	0	1	1.53	42.5	1	0	0	0	0	0	0	0	1	0	<0.5	2	3	11	0	0	1	0	1	1	1	0	0	0	0	1	1	1	1	1	0	0	0	2	0	0	0	2	0	0	0	3
		82	46	0	0	1.54	38	1	1	1	1	1	0	0	0	1	0	<0.5	5	4	30	1	0	0	0	0	0	0	0	0	0	0	0	1	0	0	0	0	0	0	2	1	0	0	1	1	0	0	4
		83	57	0	0	1.59	57	1	1	0	1	1	0	0	0	1	0	7.9	4	4	17	1	0	0	1	0	0	0	0	0	0	0	1	0	0	0	0	0	0	0	4	0	0	2	1	0	0	0	5
		84	69	0	0	1.6	56	0	0	0	0	0	0	0	0	0	1	0.5	2	3	16	1	0	0	0	0	0	0	0	1	0	1	0	0	0	0	0	1	0	1	0	0	0	0	0	0	0	0	3
		85	71	0	1	1.61	51.5	0	0	0	0	0	0	0	0	1	0	13				1	0	0	0	0	0	0	0	0	0	0	0	0	0	0	1	0	0	0	0	0	0	0	0	0	0	0	9
		86	50	0	0	1.62	50.6	0	0	0	0	0	0	0	0	0	1	33	2	3	12	1	0	0	1	0	0	0	0	0	0	0	3	0	0	1	0	0	0	0	1	1	0	1	0	0	0	0	3
		87	60	0	0	1.51	36	0	0	0	0	0	0	0	0	0	1	<0.5	1	4	8	1	0	0	0	0	0	0	0	0	0	0	0	0	0	0	2	1	0	0	0	0	0	0	1	0	0	1	4
		88	69	0	1	1.54	51	0	0	0	0	0	0	1	0	1	0	18.8	3	0	13	1	0	0	0	0	0	0	0	0	0	0	1	1	0	1	0	1	0	0	0	1	0	1	0	0	0	0	4
		89	71	1	1	1.7	55.3	0	0	0	0	0	0	0	0	1	0	4.7	0	0	3	1	0	0	1	0	0	0	0	0	0	0	1	0	0	1	0	1	0	1	0	0	0	0	1	0	0	0	4
		90	88	0	1	1.44	50.8	0	0	0	0	0	0	0	0	1	0	<0.5	1	1	26	1	0	0	1	0	0	0	0	0	0	0	1	0	0	0	1	0	0	0	0	1	0	0	0	0	0	0	3
		91	59	1	1	1.75	73	0	0	0	0	0	1	0	0	1	0	<0.5	5	4	19	1	0	0	0	0	0	0	0	0	0	0	0	0	0	0	1	0	0	0	0	1	0	0	0	1	0	0	4
		92	76	1	1	1.68	65	0	0	0	0	0	0	0	1	1	0	2.2	2	2	6	1	0	0	0	0	0	0	0	0	0	0	0	1	0	0	0	0	0	0	0	0	0	0	0	0	0	0	4
		93	47	0	0	1.57	47	0	0	0	0	0	0	0	0	0	1	3.5	2	2	22	1	0	0	1	0	0	0	0	0	0	0	2	1	0	1	1	0	0	0	0	0	0	0	0	0	0	0	3
		94	88	0	0	1.49	49	0	0	0	0	0	0	0	0	1	0	0.6	4	3	25	1	0	0	2	0	0	2	1	0	0	0	2	0	0	1	1	0	0	0	0	0	0	0	1	0	0	0	3
		95	55	0	0	1.67	51	0	0	0	0	0	0	0	0	1	0	9.2	1	2	8	1	0	0	1	0	0	0	0	0	0	0	1	1	0	0	0	0	0	0	0	0	0	0	0	0	0	0	3
		96	78	0	0	1.49	41	0	0	0	0	0	0	0	0	1	0	25.4	1	1	2	1	0	0	1	0	0	0	1	1	0	0	1	1	0	1	0	0	0	1	0	0	0	0	1	0	0	0	5
		97	83	0	0	1.53	31.3	0	0	0	0	0	0	0	0	1	0	3	0	0	0	1	0	0	0	0	0	0	0	0	0	0	0	1	0	2	1	0	0	0	0	0	0	0	0	1	0	0	6
		98	37	0	0	1.55	45	0	0	0	0	0	0	0	0	1	0	1	1	1	2	1	0	0	0	1	0	0	0	0	0	0	1	2	0	1	1	1	0	1	2	0	0	0	0	1	0	0	3
		99	80	0	0	1.52	40	0	1	1	0	1	0	1	0	1	0	4.7	3	2	28	1	0	0	0	1	0	1	0	0	0	0	1	1	0	1	0	2	0	1	1	0	0	0	0	1	0	1	13
		100	75	0	0	1.48	41.2	0	0	1	0	0	0	0	0	1	0	0.8				1	0	0	0	0	0	0	0	0	0	0	0	1	0	1	0	1	0	1	1	0	0	0	1	0	0	1	9
		101	51	0	0	1.62	60.2	0	0	0	0	0	0	0	0	1	0	5.8				0	0	1	1	0	1	0	0	0	0	0	1	1	0	0	0	0	0	0	0	0	0	0	0	0	0	0	5
		102	75	1	1	1.59	46.7	0	0	0	0	0	0	1	0	1	0	1				1	0	0	0	0	0	0	0	0	0	0	0	1	0	0	0	1	0	1	0	0	0	0	0	0	0	0	6
		103	77	0	0	1.47	54.3	1	1	1	1	1	1	1	0	1	0	<0.5				1	0	0	0	0	0	0	0	0	0	0	0	1	0	0	0	0	0	0	0	3	0	0	0	0	0	0	20
		104	79	0	0	1.55	47.8	0	0	0	0	0	0	0	0	1	0	9.6	1	1	4	1	0	0	1	0	0	0	0	0	0	0	2	0	0	2	1	0	0	1	2	0	0	1	1	0	0	1	3
		105	69	0	0	1.52	44.5	1	0	0	0	0	0	0	0	1	0	4.6	1	1	2	1	0	0	1	0	0	0	0	0	0	0	1	1	0	1	1	0	0	0	0	1	0	1	1	0	0	0	3
		106	83	0	0	1.37	32.2	0	0	0	0	0	0	1	0	1	0	3				1	0	0	0	1	0	0	0	1	0	0	0	0	0	0	0	0	0	0	0	1	0	0	0	2	0	0	4
		107	83	1	1	1.68	55	0	1	1	1	1	0	1	0	0	1	1				1	0	0	0	0	0	0	0	0	0	0	0	0	0	0	0	1	0	1	0	0	0	0	0	2	0	1	15
		108	83	1	0	1.71	42	0	0	0	0	0	0	0	1	0	1	10.1				0	1	0	0	1	3	1	1	0	0	0	0	2	1	2	1	2	0	1	1	0	0	0	0	1	0	1	4
		109	74	0	0	1.6	35.2	0	0	0	0	0	0	0	0	1	0	<0.5				1	0	0	1	0	0	0	0	0	0	0	2	0	0	0	2	0	0	0	0	0	0	0	0	1	0	0	11
		110	74	0	0	1.6	38.5	0	1	0	0	0	0	1	0	1	0	<0.5				0	0	1	0	1	1	1	0	0	0	0	1	0	0	0	1	1	1	1	1	0	0	0	0	1	0	1	3
		111	57	0	0	1.61	51.8	0	0	0	0	0	0	0	0	0	1	<0.5	3	3	17	1	0	0	0	0	0	0	0	0	0	0	0	0	0	0	0	0	0	0	0	0	0	0	0	1	0	1	7
		112	75	1	0	1.56	41	0	0	0	0	0	0	0	0	0	1	19.6				1	0	0	0	0	0	0	0	0	0	0	0	1	0	0	1	0	0	0	1	0	0	0	1	0	0	0	5
		113	78	0	0			0	0	0	0	0	0	0	0	1	0	6.5				0	0	1	0	1	1	1	0	0	0	0	2	1	0	1	0	0	0	0	0	1	0	0	0	0	0	0	3
		114	73	0	0	1.57	43	0	0	0	0	0	0	0	0	1	0	1.4	1	2	22	1	0	0	1	0	0	0	0	0	0	0	0	0	0	0	1	1	0	2	0	0	0	0	1	0	0	1	14
		115	64	0	0	1.53	50	0	0	0	0	0	0	0	0	1	0	<0.5	0	0	6	1	0	0	1	0	0	0	0	0	0	0	2	0	0	2	0	0	0	0	1	0	0	0	0	0	0	0	4
		116	69	0	0	1.6	44	0	0	0	0	0	0	0	0	1	0	<0.5	0	0	18	1	0	0	0	0	0	1	0	0	0	0	0	0	0	0	1	0	0	0	1	0	0	1	1	0	0	1	3
	3-sputum diagnosed group	117	84	0	0	1.5	43	0	0	0	0	0	0	0	0	1	0	5.5	2	4	9	0	0	1	1	0	1	0	0	0	0	0	3	1	0	1	0	0	0	0	2	0	0	0	0	0	0	0	4
		118	39	0	1	1.52	48.5	0	1	1	1	1	0	0	0	1	0	5.3	1	1	8	1	0	0	1	0	0	0	0	0	0	0	2	0	0	1	1	0	0	0	2	0	0	1	0	1	0	1	3
		119	83	0	0	1.44	30	0	0	0	0	0	0	0	0	0	1	2.2	3	3	13	0	0	1	0	0	0	0	0	1	1	1	1	0	0	0	0	1	0	1	0	0	0	0	1	0	0	0	4
		120	64	0	0	1.58	43	0	0	0	0	0	0	0	0	1	0	18.6	2	1	12	1	0	0	1	0	0	1	0	0	0	0	1	0	0	1	1	0	0	1	2	0	0	0	2	0	0	0	12
		121	62	0	1	1.65	50	0	0	0	0	0	0	0	1	1	0	2.8	0	1	6	1	0	0	2	1	0	0	2	0	0	0	2	0	0	1	2	0	0	0	1	0	0	0	0	0	0	0	3
		122	82	0	0	1.54	40.1	0	0	1	0	0	0	1	0	0	1	7.6				1	0	0	1	0	0	0	0	0	0	0	1	1	0	0	0	0	0	0	0	0	0	0	0	0	0	0	7
		123	83	0	0	1.36	32	0	0	0	0	0	1	0	0	1	0	1.8	3	0	14	0	0	1	1	0	1	0	1	0	0	0	3	1	1	1	1	0	1	0	2	1	0	0	1	1	0	0	3
		124	79	1	1	1.65	59	0	0	0	0	0	0	0	0	1	0	3	3	2	11	1	0	0	1	0	0	0	0	0	0	0	2	0	0	0	0	0	0	0	1	0	0	0	1	0	0	0	4
		125	67	0	0	1.55	40	0	0	0	0	0	0	0	0	1	0	0.9	1	2	7	1	0	0	1	0	0	1	1	0	0	0	2	0	0	2	2	0	0	1	2	0	0	0	1	0	0	1	8
		126	57	0	1	1.53	40	0	0	0	0	0	0	0	0	1	0	33.4	1	4	8	1	0	0	1	0	0	0	1	0	0	0	2	1	0	1	2	0	0	1	0	1	0	1	1	1	0	1	3
		127	69	0	0	1.56	46	0	0	0	0	0	0	0	0	1	0	<0.5	4	3	17	0	0	1	1	0	0	0	0	0	0	0	4	0	1	1	2	0	0	0	1	0	0	0	2	0	0	0	3
		128	58	1	1	1.65	62	0	0	0	0	0	0	0	0	1	0	9.3	4	4	18	0	0	1	2	0	0	0	0	1	1	0	3	0	0	1	2	0	0	1	1	1	0	1	2	0	0	0	3
		129	77	1	1	1.69	55	0	0	1	0	0	0	0	0	0	1	<0.5	3	4	18	0	1	0	0	1	3	0	0	1	0	0	0	2	0	0	0	2	0	0	0	1	0	0	0	1	0	0	5
		130	75	0	0	1.59	40	1	0	0	0	0	0	0	0	1	0	<0.5	2	2	20	1	0	0	0	0	0	0	0	0	0	0	0	0	0	0	0	1	0	1	0	0	0	0	1	0	0	0	7
		131	62	0	0	1.634	51.8	0	0	0	0	0	0	0	0	1	0	6.9				1	0	0	0	0	0	0	0	0	0	0	0	0	0	0	0	1	0	0	0	0	0	0	0	1	0	0	4
		132	75	1	1	1.72	51.9	1	0	0	0	0	0	0	0	0	1	10	3	0	4	1	0	0	1	0	0	0	1	0	0	0	0	0	0	0	1	0	0	1	1	1	0	1	0	1	0	1	5
		133	77	0	0	1.43	40	0	0	0	0	0	0	0	0	1	0	0.6	5	3	29	0	0	1	1	1	1	0	2	0	0	0	3	0	1	1	2	0	0	0	3	1	0	1	1	1	0	0	3
		134	73	1	0			0	0	0	0	0	0	0	0	1	0	<0.5	3	1	7	1	0	0	0	0	0	0	0	0	0	0	0	1	0	0	0	1	0	0	1	0	0	0	1	0	0	1	3
		135	75	0	0	1.57	48.7	0	0	0	0	0	0	0	0	1	0	<0.5	0	0	1	1	0	0	0	0	0	1	0	0	0	0	1	0	0	1	1	0	0	0	1	0	0	0	0	1	0	0	4
		136	51	0	0	1.63	50	0	0	0	0	0	0	0	0	1	0	2.6				1	0	0	0	0	0	0	0	0	0	0	2	0	0	1	1	0	0	1	3	0	0	0	1	0	0	0	3
		137	72	0	0	1.46	43.9	0	1	0	0	1	0	0	0	1	0	2.2				1	0	0	0	0	0	0	0	0	0	0	1	0	0	1	2	0	0	2	0	1	0	1	0	0	0	0	3
		138	73	0	0	1.48	29.3	0	0	0	0	0	0	1	0	1	0	24.9				0	1	0	0	2	2	0	0	2	2	1	0	1	1	0	0	1	0	1	0	1	0	1	0	1	0	1	3
		139	80	0	0	1.52	38	0	0	0	0	0	0	0	0	1	0	43.1	0	0	3	0	0	1	1	0	0	1	0	1	0	0	0	0	0	1	0	1	1	1	1	0	0	0	1	0	0	0	3
	1, Nodules; 2, Infiltration; 3, Cavities; 4, Bronchiectasis.
[truncated: 2 more columns]
